# Supplementary material for: Different Lipid Signature in Fibroblasts of Long-Chain Fatty Acid Oxidation Disorders
Source: Cells. 2021 May 18;10(5):1239. doi: 10.3390/cells10051239 (PMC8157847; doi:10.3390/cells10051239)
Supplement: Supplementary file 1 [file cells-10-01239-s001.zip]

Archive with 1 entries (1 files):
- cells-1202152-supplementary.pdf
